# Supplementary material for: The rising incidence of Acanthamoeba keratitis: A 7-year nationwide survey and clinical assessment of risk factors and functional outcomes
Source: PLoS One. 2019 Sep 6;14(9):e0222092. doi: 10.1371/journal.pone.0222092 (PMC6731013; doi:10.1371/journal.pone.0222092)
Supplement: S1 File — (XLSX) [file pone.0222092.s001.xlsx]

## Sheet: Blad1
Case	Sex	Age at presentation	Affected eye	Contact lens type	Referral	Year presentation	Month presentation	Patient's delay (days)	Doctor's delay (days)	Herpes virus suspicion	Corticosteroid use before diagnosis	Corticosteroid use duration	Diagnosis method	Disease stage at diagnosis	Coinfection at diagnosis	Micro-organism	Treatment		Nr 1	Duration nr 1 (days)	Nr 2	Duration nr 2 (days)	Antibiotics	Duration AB (days)	Antifungal	Duration AF (days)	Corticosteroids after diagnosis	Duration CS (days)	Maximum pain killers	Acute intervention	Secundary intervention	Cataract surgery	VA >=0,5	Failure	Follow-up (days)
1	Female	14.44	OD	Soft Lenses	Other ophthalmologist	2013	December	14	10	No	Yes	4	culture	Dart 3	No		Chlorhexidin+Brolene		Chlorhexidin 0,02%	275	Brolene 1%	275	Yes	87	No		No	0	Opioids	None	No	No	1	Success	273
2	Female	70.03	OS	RGP, including night lenses, scleral lenses, hybrid	Other ophthalmologist	2012	June	0	70	Yes	Yes	60	culture	Dart 3	No		Chlorhexidin		Chlorhexidin 0,02%	235	None		Yes	3	No		Yes	123	Opioids	None	No	No	0	Failure	763
3	Female	51.69	OS	Soft Lenses	Other ophthalmologist	2013	Augustus	7	12	Yes	No	0	culture	Dart 2	No		Chlorhexidin		Chlorhexidin 0,02%	196	None		Yes	147	No		No	0	Opioids	None	No	No	0	Failure	386
4	Male	71.05	OS	Contact lens NOS	Other ophthalmologist	2012	Augustus	4	7	No	No	0	culture	Dart 2	No		Chlorhexidin		Chlorhexidin 0,02%	171	None		Yes	21	No		No	0	None	None	No	No	1	Success	147
5	Female	22.64	OS	Soft Lenses	Other ophthalmologist	2012	December	7	7	No	No	0	culture	Dart 2	No		Chlorhexidin		Chlorhexidin 0,02%	186	None		Yes	193	No		No	0	NSAID	None	No	No	1	Success	250
6	Male	14.46	OD	Contact lens NOS	Other ophthalmologist	2012	April	Missing	31	Yes	Yes	30	culture, confoscan	Dart 3	No		Chlorhexidin+Brolene		Chlorhexidin 0,02%	412	Brolene 1%	75	No	Missing	No		Yes	916	None	None	Yes	No	1	Failure	625
7	Female	45.98	OS	RGP, including night lenses, scleral lenses, hybrid	Other ophthalmologist	2009	February	28	32	Yes	Yes	32	culture	Dart 1	No		PHMB		None		PHMB 0,02%	227	No	Missing	No		No	0	None	None	No	No	1	Success	227
8	Female	47.04	OS	RGP, including night lenses, scleral lenses, hybrid	Other ophthalmologist	2009	December	Missing	35	No	Yes	28	culture	Dart 3	No		PHMB		None		PHMB 0,02%	263	No	Missing	No		No	0	Opioids	None	No	Missing	0	Failure	282
9	Female	16.36	OS	Soft Lenses	General practicioner	2012	July	14	6	Yes	No	0	culture	Dart 2	No		Chlorhexidin		Chlorhexidin 0,02%	373	None		No	Missing	No		No	0	None	None	No	No	1	Success	406
10	Female	62.73	OD	Soft Lenses	Self	2012	September	2	7	No	No	0	culture	Dart 1	No		Chlorhexidin+Brolene		Chlorhexidin 0,02%	167	Brolene 1%	32	Yes	Missing	No		Yes	105	None	None	Yes	No	1	Failure	721
11	Male	64.4	OD	Soft Lenses	Other ophthalmologist	2010	July	13	29	No	Yes	29	culture	Dart 3	No		Chlorhexidin + PHMB		Chlorhexidin 0,02%	197	PHMB 0,02%	77	No	Missing	No		No	0	Opioids	None	Yes	No	1	Failure	1625
12	Female	13.85	OD	Soft Lenses	Other ophthalmologist	2013	October	1	32	Yes	Yes	30	culture	Dart 3	No		Chlorhexidin		Chlorhexidin 0,02%	151	None		No	Missing	No		No	0	NSAID	None	No	No	1	Success	280
13	Male	53.1	OD	None	Other ophthalmologist	2009	Augustus	1	46	Yes	Yes	42	culture	Dart 3	No		Chlorhexidin + PHMB		Chlorhexidin 0,02%	157	PHMB 0,02%	32	Yes	175	No		No	0	Opioids	None	Yes	Yes	1	Failure	1249
14	Female	58.08	OS	Soft Lenses	Other ophthalmologist	2010	October	Missing	61	Yes	Yes	60	culture, clinical course	Missing	No		Chlorhexidin+Brolene		Chlorhexidin 0,02%	365	Brolene 1%	125	Yes	Missing	Yes	143	No	0	None	None	No	No	1	Success	253
15	Female	75.95	OS	Soft Lenses	Other ophthalmologist	2011	June	14	18	No	Yes	18	culture	Dart 3	No		Chlorhexidin		Chlorhexidin 0,02%	427	None		Yes	Missing	No		No	0	NSAID	None	Yes	No	1	Failure	974
16	Female	56.89	OD	Soft Lenses	Other ophthalmologist	2011	September	21	27	Yes	Yes	3	clinical course, biopsy	Dart 1	No		Chlorhexidin		Chlorhexidin 0,02%	444	None		No	Missing	No		No	0	Missing	Yes: PKP	No	No	0	Failure	501
17	Female	66.78	OS	Soft Lenses	Other ophthalmologist	2010	June	10	86	Yes	No	0	biopsy PA	Dart 3	No		Chlorhexidin + PHMB		Chlorhexidin 0,02%	112	PHMB 0,02%	131	Yes	Missing	No		No	0	NSAID	None	Yes	Yes	0	Failure	1400
18	Male	19.94	OS	Contact lens NOS	Other ophthalmologist	2010	November	7	28	Yes	Yes	21	PCR	Dart 3	No		Chlorhexidin + PHMB		Chlorhexidin 0,02%	96	PHMB 0,02%	63	Yes	62	No		No	0	PCM	None	No	No	1	Success	273
19	Female	22.51	OD	Contact lens NOS	Other ophthalmologist	2012	September	3	11	No	Yes	11	PCR	Dart 2	No		Chlorhexidin		Chlorhexidin 0,02%	197	None		Yes	Missing	No		Yes	153	None	None	No	Missing	1	Success	358
20	Female	21.12	OD	RGP, including night lenses, scleral lenses, hybrid	Other ophthalmologist	2011	October	4	29	Yes	Yes	20	PCR	Dart 2	No		Chlorhexidin		Chlorhexidin 0,02%	174	None		No	Missing	No		No	0	NSAID	None	No	Missing	1	Success	166
21	Male	28.43	OS	Soft Lenses	Other ophthalmologist	2015	April	91	44	Yes	Yes	42	culture, clinical course	Dart 3	No		Chlorhexidin+Brolene		Chlorhexidin 0,02%	180	Brolene 1%	14	Yes	14	No		No		Opioids	None	Yes	No	0	Failure	648
22	Female	41.57	OS	RGP, including night lenses, scleral lenses, hybrid	Other ophthalmologist	2015	May	14	10	Yes	Yes	14	culture	Dart 2	No		Chlorhexidin		Chlorhexidin 0,02%	153	None		Yes		No		No		PCM	None	No	No	1	Success	71
23	Female	49.68	OS	RGP, including night lenses, scleral lenses, hybrid	Other ophthalmologist	2014	January	10	17	Yes	Yes	18	PCR	Dart 3	No		Chlorhexidin+Brolene		Chlorhexidin 0,02%	458	Brolene 1%	42	Yes		No		Yes		Opioids	Yes: PKP	Yes: evisceration	Not applicable	0	Failure	509
24	Female	32.59	OS	Soft Lenses	Other ophthalmologist	2015	June	20	21	No	Yes	21	culture, clinical course	Dart 3	Yes	Prop. acnes	Chlorhexidin+Brolene		Chlorhexidin 0,02%	303	Brolene 1%	Missing	Yes		No		No		None	None	No	No	0	Failure	366
25	Male	20.18	OD	Soft Lenses	Other ophthalmologist	2015	June	25	19	No	Yes	14	culture, clinical course	Dart 3	Yes	Prop. acnes	Chlorhexidin		Chlorhexidin 0,02%	158	None		Yes	17	No		Yes		Missing	None	Yes	No	1	Failure	767
26	Male	49.95	OD	Soft Lenses	Other ophthalmologist	2015	Augustus	8	5	Yes	No	0	culture, clinical course	Dart 2	No		Chlorhexidin		Chlorhexidin 0,02%	182	None		No		No		No		None	None	No	No	1	Success	239
27	Female	21.38	OS	Soft Lenses	Other ophthalmologist	2014	June	13	17	No	Yes	21	culture	Dart 1	No		Chlorhexidin		Chlorhexidin 0,02%	203	None		No		No		No		None	None	No	No	1	Success	1046
28	Female	21.51	OD	Soft Lenses	Other ophthalmologist	2014	January	28	29	Yes	Yes	25	culture	Dart 2	Yes	Staph. epiderdimis	Chlorhexidin		Chlorhexidin 0,02%	203	None		Yes		No		Yes		None	None	No	No	1	Success	182
29	Female	54.12	OD	Soft Lenses	Other ophthalmologist	2014	October	3	36	Yes	Yes	10	culture	Dart 2	Yes	Fusarium	Chlorhexidin		Chlorhexidin 0,02%	63	None		Yes		Yes		Yes		Opioids	Yes: PKP	Yes	Yes	0	Failure	1068
30	Male	16.2	OD	Soft Lenses	Other ophthalmologist	2014	October	7	14	No	No	0	culture, clinical course	Dart 3	No		Chlorhexidin		Chlorhexidin 0,02%	148	None		No		No		No		None	None	No	No	1	Success	371
31	Female	26.47	OS	Soft Lenses	Other ophthalmologist	2014	Augustus	56	33	Yes	Yes	21	culture	Dart 2	No		Chlorhexidin		Chlorhexidin 0,02%	179	None		No		No		No		None	None	No	No	1	Success	365
32	Female	56.09	OS	Soft Lenses	Other ophthalmologist	2014	Augustus	7	36	Yes	Yes	7	culture	Dart 3	No		Chlorhexidin+Brolene		Chlorhexidin 0,02%	362	Brolene 1%	Missing	No		No		Yes		Opioids	None	Yes	Yes	0	Failure	365
33	Female	17.56	OD	Soft Lenses	Other ophthalmologist	2015	December	28	5	No	Yes	14	culture	Dart 3	No		Chlorhexidin+Brolene		Chlorhexidin 0,02%	256	Brolene 1%	30	Yes		No		Yes		Opioids	None	Yes	No	1	Failure	706
34	Female	29.37	OD	Soft Lenses	Other ophthalmologist	2015	December	13	10	Yes	No	0	culture	Dart 1	No		Chlorhexidin		Chlorhexidin 0,02%	120	None		No		No		No		Opioids	None	No	No	1	Success	122
35	Male	37.85	OD	Soft Lenses	Other ophthalmologist	2015	November	0	44	Yes	Yes	21	culture, clinical course	Dart 3	No		Chlorhexidin		Chlorhexidin 0,02%	161	None		No		No		Yes	14	None	None	No	No	1	Success	161
36	Female	26.81	OS	Soft Lenses	Other ophthalmologist	2015	May	Missing	20	Yes	Yes	14	culture, PCR	Dart 2	No		Chlorhexidin+Brolene		Chlorhexidin 0,02%	55	Brolene 1%	28	No		Yes	35	No		None	None	No	No	1	Success	Missing
37	Female	59.19	OS	Soft Lenses	Other ophthalmologist	2015	May	42	4	Yes	Yes	Missing	culture, PCR	Dart 2	No		Chlorhexidin+Brolene		Chlorhexidin 0,02%	116	Brolene 1%	61	Yes	61	Yes	55	No		None	None	No	No	1	Success	365
38	Female	53.17	OD	Soft Lenses	Other ophthalmologist	2015	February	14	9	Yes	No	0	culture, PCR	Dart 3	No		Chlorhexidin		Chlorhexidin 0,02%	186	None	Missing	Yes	10	Yes	12	No		PCM	None	No	No	0	Failure	201
39	Male	25.45	OS	Soft Lenses	Other ophthalmologist	2015	February	31	0	Yes	Yes	31	culture, PCR	Dart 2	No		Chlorhexidin+Brolene		Chlorhexidin 0,02%	193	Brolene 1%	23	Yes	30	Yes	21	Yes		PCM	None	No	No	1	Success	239
40	Female	25.22	OD	Soft Lenses	Other ophthalmologist	2015	January	7	3	No	No	0	PCR	Dart 1	No		Chlorhexidin+Brolene		Chlorhexidin 0,02%	154	Brolene 1%	8	Yes		No		No		None	None	No	No	1	Success	365
41	Male	19.73	OS	Soft Lenses	General practicioner	2014	October	12	2	Yes	Yes	Missing	culture, PCR	Dart 2	No		Chlorhexidin+Brolene		Chlorhexidin 0,02%	Missing	Brolene 1%	19	Yes		No		No		None	None	No	Missing	Missing	Missing	Missing
42	Female	16.52	OS	Soft Lenses	General practicioner	2014	March	6	10	No	No	0	culture	Dart 2	Yes	Candida parapsilosis	Chlorhexidin+Brolene		Chlorhexidin 0,02%	94	Brolene 1%	11	No		Yes	27	No		None	None	No	No	1	Success	365
43	Male	18.54	OS	Soft Lenses	Other ophthalmologist	2015	December	10	0	No	No	0	clinical course, PCR	Dart 2	No		Chlorhexidin+Brolene		Chlorhexidin 0,02%	510	Brolene 1%	12	No		Yes	42	Yes		None	None	No	No	1	Success	183
44	Male	27.32	OD	Soft Lenses	General practicioner	2014	October	7	6	Yes	Yes	3	culture	Dart 1	Yes	Enterobacter, achromobacter, xylosoxidans	Chlorhexidin+Brolene		Chlorhexidin 0,02%	86	Brolene 1%	29	Yes	29	No		No		None	None	No	No	1	Success	182
45	Male	38.61	OD	Contact lens NOS	Unknown	2012	September	10	22	Yes	No	0	clinical course, PCR	Dart 1	No		Chlorhexidin+Brolene		Chlorhexidin 0,02%	793	Brolene 1%	793	Yes	819	Yes	63	Yes	111	NSAID	Yes: PKP	Yes	Yes	0	Failure	793
46	Male	25.16	OD	Soft Lenses	General practicioner	2013	December	18	35	Yes	Yes	21	clinical course, PCR	Dart 1	No		Chlorhexidin+Brolene		Chlorhexidin 0,02%	41	Brolene 1%	41	Yes	195	Yes	572	Yes	331	None	Yes: PKP	No	No	1	Failure	175
47	Female	41.54	OD	Soft Lenses	Other ophthalmologist	2014	September	10	21	No	Yes	11	PCR	Dart 2	No		Chlorhexidin+Brolene		Chlorhexidin 0,02%	328	Brolene 1%	92	Yes	28	Yes		No		PCM	None	No	No	1	Success	365
48	Male	54.99	OD	Soft Lenses	General practicioner	2015	March	14	22	No	Yes	14	PCR	Dart 2	No		Chlorhexidin+Brolene		Chlorhexidin 0,02%	209	Brolene 1%	55	Yes	196	Yes		Yes		None	Yes: PKP	No	Yes	0	Failure	650
49	Female	33.63	OS	Soft Lenses	General practicioner	2014	May	1	5	No	No	0	PCR	Dart 2	No		Chlorhexidin+Brolene		Chlorhexidin 0,02%	Missing	Brolene 1%	125	Yes	36	Yes	230	Yes		PCM	None	No	No	1	Success	257
50	Male	15.31	ODS	RGP, including night lenses, scleral lenses, hybrid	Other ophthalmologist	2009	June	6	55	Yes	Yes	29	confoscan	Dart 1	No		Chlorhexidin+Brolene		Chlorhexidin 0,02%	163	Brolene 1%	44	No	Missing	Yes	27	Yes	103	None	None	No	No	1	Success	365
51	Female	23.73	OD	Soft Lenses	Other ophthalmologist	2011	January	90	80	Yes	Yes	69	PCR	Dart 3	No		Chlorhexidin+Brolene		Chlorhexidin 0,02%	350	Brolene 1%	70	No	Missing	Yes	14	Yes	433	NSAID	Yes: PKP	No	No	1	Failure	553
52	Male	19.05	OS	Soft Lenses	General practicioner	2013	May	0	7	No	Yes	3	clinical course, PCR	Dart 2	No		Chlorhexidin+Brolene		Chlorhexidin 0,02%	247	Brolene 1%	33	No	Missing	No		No	0	NSAID	None	No	Missing	1	Success	247
53	Female	36.11	OS	Soft Lenses	Self	2012	September	2	11	No	No	0	clinical course, PCR	Dart 2	No		Chlorhexidin+Brolene		Chlorhexidin 0,02%	Missing	Brolene 1%	56	No	Missing	No		missing	Missing	NSAID	None	No	No	1	Success	382
54	Female	54.26	OS	RGP, including night lenses, scleral lenses, hybrid	Other ophthalmologist	2010	July	2	74	No	Yes	42	confoscan, clinical course, PCR	Dart 2	No		Chlorhexidin+Brolene		Chlorhexidin 0,02%	331	Brolene 1%	37	No	Missing	Yes	14	No	0	None	None	No	No	1	Success	335
55	Female	26.37	OS	RGP, including night lenses, scleral lenses, hybrid	Other ophthalmologist	2014	October	8	21	No	Yes	28	clinical course, PCR	Dart 2	No		Chlorhexidin+Brolene		Chlorhexidin 0,02%	182	Brolene 1%	14	No		Yes	14	No		None	None	No	No	1	Success	673
56	Female	58.65	OS	Soft Lenses	General practicioner	2015	September	10	0	No	No	0	clinical course, PCR	Dart 2	No		Chlorhexidin+Brolene		Chlorhexidin 0,02%	247	Brolene 1%	Missing	Yes	15	No		No		NSAID	None	No	No	1	Success	248
57	Female	21.54	OS	Contact lens NOS	Other ophthalmologist	2009	July	Missing	50	Yes	Yes	42	culture	Dart 1	No		Chlorhexidin+Brolene		Chlorhexidin 0,02%	194	Brolene 1%	103	Yes	138	Yes	138	Yes	15	NSAID	None	No	Yes	0	Failure	365
58	Male	31.43	OS	Soft Lenses	Other ophthalmologist	2014	January	1	5	No	Yes	1	confoscan, clinical course	Dart 3	No		Chlorhexidin+Brolene		Chlorhexidin 0,02%	363	Brolene 1%	363	Yes	114	Yes	22	Yes		PCM	None	No	No	0	Failure	391
59	Female	23.13	OD	Soft Lenses	Other ophthalmologist	2014	October	20	52	No	Yes	21	clinical course	Dart 2	No		Chlorhexidin		Chlorhexidin 0,02%	Missing	None		Yes		No		Yes		NSAID	None	No	Missing	Missing	Missing	99
60	Male	32.93	OD	Soft Lenses	Other ophthalmologist	2015	February	31	93	No	Yes	Missing	culture, clinical course	Dart 3	No		Chlorhexidin+Brolene		Chlorhexidin 0,02%	231	Brolene 1%	140	Yes	66	No		No		NSAID	None	No	No	1	Success	365
61	Female	30.18	OS	Soft Lenses	General practicioner	2015	July	25	0	No	Yes	14	clinical course	Dart 1	No		Chlorhexidin		Chlorhexidin 0,02%	133	None		Yes	2	No		No		None	None	No	No	1	Success	101
62	Male	33.79	OD	Soft Lenses	General practicioner	2015	December	30	0	No	No	0	clinical course	Dart 2	No		Chlorhexidin+Brolene		Chlorhexidin 0,02%	206	Brolene 1%	206	Yes	81	No		No		None	None	No	No	1	Success	182
63	Female	Missing	OD	Soft Lenses	Other ophthalmologist	2015	November	7	9	No	No	0	confoscan, clinical course	Dart 3	No		Chlorhexidin+Brolene		Chlorhexidin 0,02%	Missing	Brolene 1%	Missing	Yes		No		No		None	None	No	Missing	Missing	Missing	121
64	Male	25.84	OD	Soft Lenses	Other ophthalmologist	2013	January	11	76	Yes	Yes	76	confoscan, clinical course	Dart 2	Yes	S. Viridans	Chlorhexidin+Brolene		Chlorhexidin 0,02%	644	Brolene 1%	321	Yes	20	Yes	42	No	0	Missing	None	No	No	0	Failure	644
65	Female	60.82	OD	Contact lens NOS	Other ophthalmologist	2013	Augustus	21	0	No	No	0	clinical course, PCR	Dart 3	No		Chlorhexidin+Brolene		Chlorhexidin 0,02%	496	Brolene 1%	96	Yes	75	No		Yes	198	None	None	No	Missing	Missing	Missing	Missing
66	Female	38.38	OS	Soft Lenses	General practicioner	2012	April	6	27	Yes	Yes	21	culture	Missing	Yes	Candida, fusarium	Chlorhexidin+Brolene		Chlorhexidin 0,02%	126	Brolene 1%	56	Yes	29	Yes	92	Yes	Missing	NSAID	None	No	No	1	Success	121
67	Female	40.73	OD	Contact lens NOS	Other ophthalmologist	2011	March	42	3	Yes	Yes	1	culture, clinical course	Dart 3	No		Chlorhexidin+Brolene		Chlorhexidin 0,02%	230	Brolene 1%	223	Yes	1	No		Yes	1372	Opioids	Yes: PKP	No	Yes	0	Failure	366
68	Female	60.15	OS	Soft Lenses	Other ophthalmologist	2011	May	0	146	No	Yes	65	biopsy nno	Dart 1	Yes	Fungus	Chlorhexidin+Brolene		Chlorhexidin 0,02%	184	Brolene 1%	44	Yes	85	Yes	197	Yes	359	Opioids	Yes: PKP	No	Yes	1	Failure	359
69	Female	50.09	OS	RGP, including night lenses, scleral lenses, hybrid	Self	2011	October	14	0	No	No	0	culture, clinical course	Dart 3	No		Chlorhexidin+Brolene		Chlorhexidin 0,02%	881	Brolene 1%	881	Yes	11	No		Yes	1114	Opioids	Yes: PKP	No	Missing	0	Failure	881
70	Male	33.07	OS	Soft Lenses	Other ophthalmologist	2011	October	7	7	Yes	Yes	5	clinical course	Dart 1	No		Chlorhexidin+Brolene		Chlorhexidin 0,02%	264	Brolene 1%	68	Yes	24	No		Yes	22	None	Yes: PKP	No	No	1	Failure	84
71	Female	13.41	ODS	Soft Lenses	Other ophthalmologist	2012	Missing	Missing	0	No	No	0	culture, clinical course	Dart 3	Yes	Fungus	Chlorhexidin+Brolene		Chlorhexidin 0,02%	876	Brolene 1%	876	Yes	9	Yes	14	Yes	871	None	Yes: PKP	No	No	Missing	Failure	876
72	Male	19.58	ODS	Soft Lenses	Other ophthalmologist	2012	May	10	1	No	Yes	1	culture	Dart 1	Yes	Fungus	Chlorhexidin+Brolene		Chlorhexidin 0,02%	154	Brolene 1%	154	Yes	10	Yes	66	Yes	154	None	None	No	Missing	1	Success	154
73	Female	19.19	OS	Soft Lenses	Other ophthalmologist	2012	June	2	0	No	No	0	clinical course	Dart 2	Yes	Pseudomonas	Chlorhexidin+Brolene		Chlorhexidin 0,02%	14	Brolene 1%	14	Yes	21	No		Yes	86	None	None	No	Missing	1	Success	91
74	Male	21.51	OS	Soft Lenses	Other ophthalmologist	2015	October	14	20	No	Yes	14	culture, confoscan, clinical course, PCR	Dart 2	No		Chlorhexidin+Brolene		Chlorhexidin 0,02%	266	Brolene 1%	70	Yes	70	Yes	34	No		None	None	No	No	1	Success	365
75	Female	34.38	OS	Soft Lenses	Other ophthalmologist	2015	May	14	23	Yes	Yes	14	culture, clinical course, PCR	Dart 2	No		Chlorhexidin+Brolene		Chlorhexidin 0,02%	183	Brolene 1%	42	Yes	153	No		No		None	None	No	No	1	Success	182
76	Female	26.08	OD	Soft Lenses	Other ophthalmologist	2015	March	7	18	No	Yes	14	culture, confoscan, clinical course, PCR	Dart 3	No		Chlorhexidin+Brolene		Chlorhexidin 0,02%	214	Brolene 1%	161	Yes	154	Yes	63	Yes		NSAID	None	No	No	1	Success	365
77	Male	22.74	OD	Soft Lenses	Other ophthalmologist	2014	November	7	15	No	Yes	6	culture, confoscan, clinical course, PCR	Dart 2	No		Chlorhexidin+Brolene		Chlorhexidin 0,02%	698	Brolene 1%	106	Yes	148	Yes	29	Yes		None	None	No	No	1	Success	729
78	Male	22.26	OD	Soft Lenses	Other ophthalmologist	2014	Augustus	17	27	Yes	Yes	14	culture, confoscan, clinical course, PCR	Dart 3	No		Chlorhexidin+Brolene		Chlorhexidin 0,02%	160	Brolene 1%	98	Yes	68	Yes	55	No		None	None	No	No	1	Success	365
79	Male	23.01	OD	Soft Lenses	Other ophthalmologist	2014	April	15	36	No	No	0	culture, confoscan, clinical course, PCR	Dart 2	No		Chlorhexidin+Brolene		Chlorhexidin 0,02%	179	Brolene 1%	118	Yes	254	Yes		Yes		Opioids	Yes: PKP	No	Yes	1	Failure	365
80	Female	55.49	OS	RGP, including night lenses, scleral lenses, hybrid	Other ophthalmologist	2013	October	2	172	Yes	Yes	Missing	culture, confoscan, clinical course, PCR	Dart 3	No		Chlorhexidin+Brolene		Chlorhexidin 0,02%	504	Brolene 1%	252	Yes	89	Yes	84	Yes		Opioids	None	Yes	No	1	Failure	365
81	Female	48.34	Missing	RGP, including night lenses, scleral lenses, hybrid	General practicioner	2013	October	3	56	Yes	Yes	31	culture, clinical course	Dart 2	No		Chlorhexidin+Brolene		Chlorhexidin 0,02%	378	Brolene 1%	76	Yes	239	No		Yes	274	Opioids	None	No	No	0	Failure	378
82	Female	27.84	OD	Missing	Other ophthalmologist	2013	October	Missing	52	Yes	Yes	10	culture, PCR	Dart 3	No		Chlorhexidin+Brolene		Chlorhexidin 0,02%	334	Brolene 1%	79	No	Missing	No		No	0	PCM	None	No	No	1	Success	334
83	Female	45	OS	Missing	Other ophthalmologist	2011	Missing	Missing	Missing	Yes	Yes	Missing	culture	Dart 3	Yes	CNS	Chlorhexidin+Brolene		Chlorhexidin 0,02%	457	Brolene 1%	117	Yes	159	Yes	159	Yes	1178	Opioids	Yes: PKP	No	Yes	0	Failure	457
84	Male	48.51	OS	Contact lens NOS	General practicioner	2011	June	21	14	Yes	Yes	365	PCR	Dart 2	No		Chlorhexidin+Brolene		Chlorhexidin 0,02%	495	Brolene 1%	63	Yes	391	Yes	131	Yes	Missing	None	None	Yes	Yes	0	Failure	495
85	Female	47.76	OS	Soft Lenses	Other ophthalmologist	2010	February	Missing	85	Yes	Yes	Missing	culture	Dart 3	No		Chlorhexidin+Brolene		Chlorhexidin 0,02%	322	Brolene 1%	56	Yes	189	Yes	7	Yes	14	None	None	No	No	1	Success	1405
86	Female	44.05	OS	Soft Lenses	Other ophthalmologist	2013	April	Missing	20	Yes	Yes	4	clinical course	Dart 2	Yes	Shewanella putrefaciens, serratia liquefaciens	Chlorhexidin+Brolene		Chlorhexidin 0,02%	617	Brolene 1%	224	Yes	63	Yes	30	Yes	568	None	None	No	No	1	Success	617
87	Male	56.07	OD	Soft Lenses	Other ophthalmologist	2011	January	Missing	201	Yes	Yes	Missing	culture	Dart 3	Yes	Corynebacterium	Chlorhexidin+Brolene		Chlorhexidin 0,02%	176	Brolene 1%	121	Yes	151	Yes	16	Yes	Missing	Opioids	Yes: enucleatie	Not applicable	Not applicable	0	Failure	180
88	Female	33.14	OS	Missing	Other ophthalmologist	2009	July	Missing	50	Yes	Yes	Missing	clinical course	Dart 2	Yes	CNS, fungus	Chlorhexidin+Brolene		Chlorhexidin 0,02%	18	Brolene 1%	5	Yes	18	Yes		No	0	None	None	No	Missing	Missing	Missing	18
89	Female	18.14	OS	Soft Lenses	Other ophthalmologist	2012	September	Missing	6	No	Yes	6	clinical course	Dart 2	Yes	Candida parapsilosis, arthrobacter, penicillium species	Chlorhexidin+Brolene		Chlorhexidin 0,02%	189	Brolene 1%	64	Yes	64	Yes	15	No	0	None	None	No	No	1	Success	288
90	Female	25.84	OD	Soft Lenses	General practicioner	2012	July	4	8	No	No	0	clinical course	Dart 2	Yes	acinetobacter lwoffii, candida, fusarium	Chlorhexidin+Brolene		Chlorhexidin 0,02%	191	Brolene 1%	93	Yes	Missing	Yes	57	No	0	None	None	No	No	1	Success	191
91	Female	55	OS	Soft Lenses	Other ophthalmologist	2015	April	14	6	Yes	Yes	11	missing	Dart 3	No		Chlorhexidin+Brolene		Chlorhexidin 0,02%	653	Brolene 1%	71	Yes	437	No		No		PCM	Yes: PKP	No	Yes	1	Failure	653
92	Male	33	OS	Soft Lenses	General practicioner	2015	May	2	0	No	No	0	PCR	Dart 2	No		Chlorhexidin+Brolene		Chlorhexidin 0,02%	343	Brolene 1%	165	Yes	11	No		No		Missing	None	No	No	1	Success	410
93	Female	32	OD	Soft Lenses	General practicioner	2015	April	8	0	No	No	0	culture, PCR	Dart 2	Yes	Propionibacterium acnes	Chlorhexidin+Brolene		Chlorhexidin 0,02%	334	Brolene 1%	266	Yes	5	No		No		Missing	None	No	No	1	Success	561
94	Female	34	OS	None	Other ophthalmologist	2015	October	Missing	182	Yes	No	0	clinical course	Dart 1	Yes	S. Aureus	Chlorhexidin+Brolene		Chlorhexidin 0,02%	851	Brolene 1%	790	Yes	168	No		Yes		Opioids	None	No	No	0	Failure	882
95	Female	22	ODS	Soft Lenses	Other ophthalmologist	2015	July	1	71	Yes	Yes	Missing	culture, PCR	Dart 2	No		Chlorhexidin+Brolene		Chlorhexidin 0,02%	413	Brolene 1%	194	Yes	27	No		Yes		PCM	None	No	No	0	Failure	722
96	Male	54.3	OD	Soft Lenses	Other ophthalmologist	2014	Augustus	8	14	Yes	Yes	7	clinical course	Dart 2	No		Chlorhexidin+Brolene		Chlorhexidin 0,02%	134	Brolene 1%	21	Yes	77	Yes	21	Yes		None	None	No	No	0	Failure	134
97	Female	21.5	Missing	Soft Lenses	General practicioner	2014	July	1	82	No	No	0	clinical course	Dart 2	No		Chlorhexidin+Brolene		Chlorhexidin 0,02%	16	Brolene 1%	16	No		Yes	1	No		NSAID	None	No	No	1	Success	58
98	Female	16.79	OD	Soft Lenses	Other ophthalmologist	2014	April	14	15	Yes	Yes	Missing	culture, clinical course	Dart 2	No		Chlorhexidin+Brolene		Chlorhexidin 0,02%	75	Brolene 1%	75	Yes	41	No		No		Opioids	None	No	No	1	Success	176
99	Female	18.98	OD	RGP, including night lenses, scleral lenses, hybrid	Other ophthalmologist	2010	April	1	4	Yes	No	0	confoscan, biopsy culture	Dart 2	No		Chlorhexidin+Brolene		Chlorhexidin 0,02%	71	Brolene 1%	20	No	Missing	Yes	20	No	0	None	None	No	No	1	Success	61
100	Male	11.47	ODS	RGP, including night lenses, scleral lenses, hybrid	General practicioner	2009	January	5	11	No	No	0	culture, PCR	Dart 2	No		Chlorhexidin+Brolene		Chlorhexidin 0,02%	164	Brolene 1%	164	No	Missing	Yes	45	No	0	NSAID	None	No	No	1	Success	304
101	Male	41.65	OS	Soft Lenses	Other ophthalmologist	2009	February	0	31	Yes	Yes	21	culture, confoscan, PCR	Dart 3	No		Chlorhexidin+Brolene		Chlorhexidin 0,02%	225	Brolene 1%	218	Yes	Missing	Yes	67	No	0	NSAID	None	No	No	0	Failure	487
102	Female	56.05	OD	RGP, including night lenses, scleral lenses, hybrid	Other ophthalmologist	2009	May	3	73	Yes	Yes	55	culture, confoscan, PCR	Dart 1	No		Chlorhexidin+Brolene		Chlorhexidin 0,02%	208	Brolene 1%	113	Yes	260	Yes	478	Yes	1780	NSAID	Yes: PKP	No	Yes	1	Failure	1682
103	Female	52.41	OD	RGP, including night lenses, scleral lenses, hybrid	Other ophthalmologist	2009	May	7	36	Yes	Yes	33	culture, PCR	Dart 1	No		Chlorhexidin+Brolene		Chlorhexidin 0,02%	242	Brolene 1%	99	Yes	63	Yes	67	No	0	None	None	No	No	1	Success	469
104	Male	46.86	OD	RGP, including night lenses, scleral lenses, hybrid	Other ophthalmologist	2009	Augustus	3	13	Yes	No	0	culture	Dart 1	Yes	Gramnegative rods, spingomonas	Chlorhexidin+Brolene		Chlorhexidin 0,02%	460	Brolene 1%	31	Yes	41	No		No	0	None	None	No	No	1	Success	273
105	Female	63.04	OD	Soft Lenses	General practicioner	2009	September	2	2	Yes	No	0	confoscan, clinical course, PCR	Dart 2	Yes	Serratia marcescens,acremonium species	Chlorhexidin+Brolene		Chlorhexidin 0,02%	343	Brolene 1%	119	Yes	6	Yes	74	Yes	Missing	Opioids	Yes: PKP	Yes	Yes	0	Failure	1483
106	Female	24.97	OS	Soft Lenses	General practicioner	2009	October	3	12	Yes	No	0	culture	Dart 3	No		Chlorhexidin+Brolene		Chlorhexidin 0,02%	119	Brolene 1%	56	No	Missing	Yes	56	No	0	None	None	No	No	1	Success	161
107	Female	32.34	OS	RGP, including night lenses, scleral lenses, hybrid	Other ophthalmologist	2009	May	0	45	No	Yes	45	clinical course, biopsy	Dart 3	No		Chlorhexidin+Brolene		Chlorhexidin 0,02%	322	Brolene 1%	259	Yes	272	Yes	217	Yes	35	NSAID	Yes: PKP	No	No	1	Failure	322
108	Male	53.14	OD	Soft Lenses	General practicioner	2010	September	7	8	No	No	0	culture, PCR	Dart 2	No		Chlorhexidin+Brolene		Chlorhexidin 0,02%	136	Brolene 1%	87	No	Missing	Yes	57	No	0	None	None	No	No	1	Success	91
109	Female	15.9	OS	Missing	General practicioner	2010	September	7	8	Yes	No	0	culture, PCR	Dart 2	No		Chlorhexidin+Brolene		Chlorhexidin 0,02%	125	Brolene 1%	125	No	Missing	Yes	55	No	0	None	None	No	No	1	Success	90
110	Female	53.36	OD	Soft Lenses	Other ophthalmologist	2011	February	150	34	Yes	Yes	25	biopsy PA	Dart 2	No		Chlorhexidin+Brolene		Chlorhexidin 0,02%	123	Brolene 1%	109	Yes	169	Yes	102	Yes	1324	NSAID	Yes: PKP	Yes	Yes	1	Failure	990
111	Male	62.22	OD	Soft Lenses	Other ophthalmologist	2010	July	31	288	Yes	Yes	17	biopsy PA + culture	Dart 2	No		Chlorhexidin+Brolene		Chlorhexidin 0,02%	169	Brolene 1%	126	Yes	107	Yes	88	Yes	Missing	Opioids	Yes: PKP	No	Yes	1	Failure	1280
112	Female	31.52	OS	Soft Lenses	General practicioner	2010	December	49	16	Yes	Yes	28	PCR	Dart 1	No		Chlorhexidin+Brolene		Chlorhexidin 0,02%	154	Brolene 1%	83	No	Missing	Yes	36	Yes		Opioids	None	No	No	0	Failure	245
113	Male	60.82	OS	Missing	Other ophthalmologist	2011	March	6	30	Yes	Yes	21	culture	Dart 2	No		Chlorhexidin+Brolene		Chlorhexidin 0,02%	301	Brolene 1%	108	Yes	98	Yes	77	Yes	1276	Opioids	Yes: PKP	Yes	Yes	0	Failure	1168
114	Female	25.58	OD	RGP, including night lenses, scleral lenses, hybrid	Self	2011	July	9	4	No	No	0	confoscan, PCR	Dart 2	No		Chlorhexidin+Brolene		Chlorhexidin 0,02%	106	Brolene 1%	33	Yes	37	Yes	33	Yes	73	None	None	No	No	0	Failure	107
115	Female	21.31	OS	Soft Lenses	General practicioner	2011	Augustus	6	9	Yes	No	0	culture	Dart 1	Yes	Acinetobacter lwoffii	Chlorhexidin+Brolene		Chlorhexidin 0,02%	238	Brolene 1%	91	Yes	100	Yes	42	No	0	None	None	No	No	1	Success	322
116	Male	23.27	OD	Soft Lenses	General practicioner	2011	October	21	7	No	No	0	PCR	Dart 2	Yes	S. Aureus	Chlorhexidin+Brolene		Chlorhexidin 0,02%	56	Brolene 1%	56	No	Missing	Yes	28	No	0	None	None	No	No	1	Success	115
117	Female	22.35	OS	Soft Lenses	Self	2011	October	0	24	Yes	Yes	14	PCR	Dart 2	No		Chlorhexidin+Brolene		Chlorhexidin 0,02%	113	Brolene 1%	113	No	Missing	Yes	113	No	0	None	None	No	No	1	Success	330
118	Male	22.97	OS	Soft Lenses	Other ophthalmologist	2011	November	2	48	No	Yes	39	PA PKPL (biopsy)	Dart 1	Yes	Pseudomonas, spingomonas	Chlorhexidin+Brolene		Chlorhexidin 0,02%	137	Brolene 1%	67	Yes	585	Yes	37	Yes	1084	Opioids	Yes: PKP	Yes	Yes	0	Failure	1084
119	Female	15.82	OD	Soft Lenses	General practicioner	2011	December	7	7	Yes	No	0	PCR	Dart 1	Yes	Acinetobacter baumanii complex, chryseobacterium indologenes	Chlorhexidin+Brolene		Chlorhexidin 0,02%	55	Brolene 1%	55	Yes	34	Yes	55	No	0	NSAID	None	No	No	1	Success	55
120	Male	55.29	OD	RGP, including night lenses, scleral lenses, hybrid	Other ophthalmologist	2011	October	14	64	Yes	Yes	61	culture, biopsy PA, PCR	Dart 1	Yes	Serratia liquefaciens, stenotrophomonas maltophilia	Chlorhexidin+Brolene		Chlorhexidin 0,02%	118	Brolene 1%	118	Yes	448	Yes	114	Yes	1007	NSAID	Yes: PKP	Yes	Yes	0	Failure	970
121	Male	74.91	OD	Contact lens NOS	Self	2011	December	7	3	No	No	0	PCR	Dart 2	Yes	Proteus mirabilis	Chlorhexidin+Brolene		Chlorhexidin 0,02%	271	Brolene 1%	48	Yes	26	Yes	23	Yes	258	NSAID	Yes: PKP	No	No	0	Failure	275
122	Female	15.94	OS	Soft Lenses	Other ophthalmologist	2012	February	7	22	No	Yes	22	PCR	Dart 3	No		Chlorhexidin+Brolene		Chlorhexidin 0,02%	160	Brolene 1%	90	Yes	527	Yes	71	Yes	787	Opioids	None	Yes	Yes	1	Failure	837
123	Male	26.07	OD	Soft Lenses	Other ophthalmologist	2012	February	14	18	Yes	Yes	16	culture, PCR	Dart 1	No		Chlorhexidin+Brolene		Chlorhexidin 0,02%	115	Brolene 1%	77	Yes	469	Yes	94	Yes	1001	Opioids	None	Yes	Yes	1	Failure	920
124	Male	27.04	OD	Soft Lenses	General practicioner	2012	March	9	12	Yes	No	0	culture, PCR	Dart 1	Yes	Fungus	Chlorhexidin+Brolene		Chlorhexidin 0,02%	94	Brolene 1%	63	No	Missing	Yes	63	No	0	None	None	No	No	1	Success	91
125	Female	47.72	OS	Soft Lenses	Other ophthalmologist	2011	Missing	Missing	Missing	Yes	Yes	60	biopsy PA, PCR	Dart 3	No		Chlorhexidin		Chlorhexidin 0,02%	130	None		Yes	239	Yes	33	Yes	1001	Missing	Yes: PKP	Yes	Yes	1	Failure	984
126	Male	42.06	OD	Soft Lenses	Other ophthalmologist	2012	February	7	95	Yes	Yes	54	culture, PCR	Dart 1	No		Chlorhexidin+Brolene		Chlorhexidin 0,02%	94	Brolene 1%	94	No	Missing	Yes		No	0	None	None	No	No	1	Success	92
127	Male	24.25	OS	RGP, including night lenses, scleral lenses, hybrid	Other ophthalmologist	2012	June	13	1	No	Yes	1	culture, PCR	Dart 1	Yes	CNS	Chlorhexidin+Brolene		Chlorhexidin 0,02%	139	Brolene 1%	97	Yes	67	Yes	59	No	0	NSAID	None	No	No	1	Success	139
128	Female	42.05	OS	Soft Lenses	General practicioner	2012	July	2	3	Yes	No	0	PCR	Dart 2	Yes	Enterobacter cloacae, pseudomonas aeruginosa (lenzenbakje)	Chlorhexidin+Brolene		Chlorhexidin 0,02%	428	Brolene 1%	222	Yes	15	Yes	41	Yes	532	None	None	No	No	1	Success	548
129	Male	37.37	OS	Soft Lenses	Other ophthalmologist	2012	September	2	13	Yes	Yes	6	PCR	Dart 2	No		Chlorhexidin+Brolene		Chlorhexidin 0,02%	206	Brolene 1%	114	Yes	206	Yes	16	Yes	339	PCM	Yes: PKP	No	Yes	1	Failure	402
130	Male	42.22	OS	None	General practicioner	2012	September	1	10	Yes	No	0	PCR	Dart 2	No		Chlorhexidin+Brolene		Chlorhexidin 0,02%	135	Brolene 1%	104	No	Missing	No		No	0	Opioids	None	No	No	1	Success	153
131	Male	26.94	OD	Soft Lenses	General practicioner	2012	October	10	5	No	No	0	clinical course, PCR	Dart 3	No		Chlorhexidin+Brolene		Chlorhexidin 0,02%	108	Brolene 1%	59	No	Missing	Yes	50	No	0	None	None	No	No	1	Success	212
132	Male	15.69	OS	Soft Lenses	Other ophthalmologist	2012	September	14	71	Yes	Yes	7	PCR	Dart 2	No		Chlorhexidin+Brolene		Chlorhexidin 0,02%	172	Brolene 1%	109	Yes	26	Yes	53	No	0	NSAID	None	No	No	1	Success	214
133	Female	18.95	OD	Soft Lenses	Other ophthalmologist	2012	December	21	15	Yes	Yes	26	culture, PCR	Dart 1	Yes	S. Aureus	Chlorhexidin+Brolene		Chlorhexidin 0,02%	312	Brolene 1%	42	Yes	127	Yes	35	Yes	379	NSAID	None	No	No	1	Success	421
134	Male	16.12	OD	Soft Lenses	Other ophthalmologist	2013	January	0	19	No	No	0	culture	Dart 1	No		Chlorhexidin+Brolene		Chlorhexidin 0,02%	380	Brolene 1%	279	Yes	33	Yes	41	No	0	NSAID	None	No	No	1	Success	314
135	Male	59.71	OS	Soft Lenses	General practicioner	2013	January	Missing	110	Yes	Yes	90	clinical course, PCR	Dart 1	No		Chlorhexidin+Brolene		Chlorhexidin 0,02%	215	Brolene 1%	61	No	Missing	No		No	0	None	None	No	No	1	Success	114
136	Male	41.56	OD	Soft Lenses	Other ophthalmologist	2012	October	7	21	No	Yes	14	clinical course	Missing	No		Chlorhexidin+Brolene		Chlorhexidin 0,02%	Missing	Brolene 1%	Missing	Yes	Missing	Yes		No	0	Opioids	Yes: PKP	Yes	No	1	Failure	724
137	Female	17.11	OS	Soft Lenses	Other ophthalmologist	2013	July	14	9	No	No	0	PCR	Dart 2	No		Chlorhexidin+Brolene		Chlorhexidin 0,02%	353	Brolene 1%	61	Yes	156	Yes	48	Yes	319	Opioids	None	No	No	1	Success	396
138	Male	53.28	OD	RGP, including night lenses, scleral lenses, hybrid	Other ophthalmologist	2013	Augustus	8	22	Yes	Yes	20	culture, PCR	Dart 1	No		Chlorhexidin+Brolene		Chlorhexidin 0,02%	155	Brolene 1%	84	Yes	246	Yes	84	Yes	436	PCM	Yes: PKP	Yes	Yes	Missing	Failure	489
139	Female	36.35	OD	Soft Lenses	Other ophthalmologist	2013	Augustus	7	46	Yes	Yes	9	culture, clinical course	Dart 3	No		Chlorhexidin+Brolene		Chlorhexidin 0,02%	182	Brolene 1%	60	Yes	59	Yes	243	Yes	102	PCM	None	No	No	1	Success	266
140	Female	63.84	OD	RGP, including night lenses, scleral lenses, hybrid	Other ophthalmologist	2013	September	Missing	44	Yes	Yes	30	clinical course, PCR	Dart 2	No		Chlorhexidin+Brolene		Chlorhexidin 0,02%	76	Brolene 1%	30	Yes	388	Yes	59	Yes	73	Opioids	Yes: PKP	No	Yes	0	Failure	433
141	Male	15.74	OS	Soft Lenses	Other ophthalmologist	2013	June	4	55	Yes	Yes	14	culture, PCR	Dart 2	No		Chlorhexidin+Brolene		Chlorhexidin 0,02%	237	Brolene 1%	52	No		Yes	31	Yes		None	None	No	No	0	Failure	314
142	Male	64.1	OD	Soft Lenses	Unknown	2013	October	10	7	No	Yes	Missing	PCR	Dart 2	No		Missing		Missing	Missing	Missing	Missing	No		Missing		missing		Missing	Missing	No	Missing	Missing	Missing	Missing
143	Male	24.13	OS	Soft Lenses	Other ophthalmologist	2013	November	4	54	No	Yes	54	culture	Dart 3	No		Chlorhexidin+Brolene		Chlorhexidin 0,02%	120	Brolene 1%	49	Yes	178	Yes	20	Yes		Opioids	Yes: PKP	No	No	1	Failure	1107
144	Female	30.64	ODS	Soft Lenses	Other ophthalmologist	2014	February	6	8	Yes	Yes	8	culture, PCR	Dart 2	No		Chlorhexidin+Brolene		Chlorhexidin 0,02%	119	Brolene 1%	67	Yes	3	No		Yes		None	None	No	No	1	Success	210
145	Female	15.97	OD	Soft Lenses	General practicioner	2014	March	7	4	Yes	No	0	culture, PCR	Dart 2	No		Chlorhexidin+Brolene		Chlorhexidin 0,02%	Missing	Brolene 1%	43	Yes	14	No		Yes		None	None	No	No	1	Success	961
146	Female	18.37	OD	Soft Lenses	Other ophthalmologist	2014	May	14	12	Yes	Yes	Missing	PCR	Dart 3	No		Chlorhexidin+Brolene		Chlorhexidin 0,02%	130	Brolene 1%	102	Yes	42	Yes	26	Yes		PCM	None	No	No	1	Success	172
147	Female	40.8	OS	Soft Lenses	Other ophthalmologist	2014	May	44	4	Yes	Yes	Missing	culture, PCR	Dart 3	No		Chlorhexidin+Brolene		Chlorhexidin 0,02%	161	Brolene 1%	53	Yes	165	Yes	39	Yes		Opioids	Yes: PKP	Yes: evisceration	Not applicable	0	Failure	773
148	Female	46.12	OD	Soft Lenses	Other ophthalmologist	2014	May	13	13	No	No	0	PCR	Dart 1	No		Chlorhexidin+Brolene		Chlorhexidin 0,02%	66	Brolene 1%	66	No		Yes	30	No		NSAID	None	No	No	Missing	Missing	115
149	Male	49.27	OD	Soft Lenses	Other ophthalmologist	2014	June	0	33	Yes	Yes	17	PCR	Dart 1	No		Chlorhexidin+Brolene		Chlorhexidin 0,02%	55	Brolene 1%	23	Yes	66	Yes	23	No		PCM	None	No	No	Missing	Missing	55
150	Male	15.21	OD	Soft Lenses	General practicioner	2014	July	14	7	No	No	0	PCR	Dart 2	No		Chlorhexidin+Brolene		Chlorhexidin 0,02%	185	Brolene 1%	129	Yes	38	Yes	31	No		PCM	None	No	No	1	Success	185
151	Male	45.79	OD	Soft Lenses	Other ophthalmologist	2014	Augustus	14	15	Yes	Yes	9	PCR	Dart 1	No		Chlorhexidin+Brolene		Chlorhexidin 0,02%	130	Brolene 1%	70	Yes		No		No		NSAID	None	Yes	Yes	0	Failure	1104
152	Male	33.4	OD	Soft Lenses	General practicioner	2014	Augustus	2	15	No	No	0	culture, confoscan, clinical course, PCR	Dart 3	No		Chlorhexidin+Brolene		Chlorhexidin 0,02%	125	Brolene 1%	123	Yes	52	Yes	15	No		NSAID	None	No	No	1	Success	109
153	Male	20.68	OS	Soft Lenses	Other ophthalmologist	2014	Augustus	7	19	Yes	Yes	10	PCR	Dart 2	No		Chlorhexidin+Brolene		Chlorhexidin 0,02%	139	Brolene 1%	99	Yes	415	Yes	8	Yes		Opioids	None	No	No	0	Failure	946
154	Female	29.76	OS	Soft Lenses	General practicioner	2014	September	14	9	Yes	No	0	culture, PCR	Dart 2	No		Chlorhexidin+Brolene		Chlorhexidin 0,02%	119	Brolene 1%	22	Yes	56	No		Yes		Missing	None	No	No	1	Success	243
155	Female	54.37	OD	Soft Lenses	Other ophthalmologist	2014	November	3	11	Yes	No	0	PCR	Dart 2	No		Chlorhexidin+Brolene		Chlorhexidin 0,02%	Missing	Brolene 1%	Missing	Yes		Yes		No		Opioids	None	No	Missing	Missing	Missing	46
156	Male	46.31	ODS	Soft Lenses	General practicioner	2015	March	5	2	No	No	0	PCR	Dart 3	No		Chlorhexidin+Brolene		Chlorhexidin 0,02%	174	Brolene 1%	174	Yes	61	Yes	19	No		None	None	No	No	1	Success	149
157	Female	15.71	OD	Soft Lenses	Other ophthalmologist	2015	March	6	0	No	No	0	culture, PCR	Dart 3	No		Chlorhexidin+Brolene		Chlorhexidin 0,02%	66	Brolene 1%	66	Yes	24	Yes	38	No		None	None	No	No	1	Success	108
158	Male	68.87	OS	Soft Lenses	Other ophthalmologist	2015	April	5	28	Yes	Yes	29	culture, PCR	Dart 3	No		Chlorhexidin+Brolene		Chlorhexidin 0,02%	70	Brolene 1%	70	No		Yes	21	No		PCM	None	No	No	1	Success	80
159	Female	21.71	OD	Soft Lenses	General practicioner	2015	June	2	25	Yes	No	0	PCR	Dart 3	No		Chlorhexidin+Brolene		Chlorhexidin 0,02%	83	Brolene 1%	83	Yes	66	Yes	20	No		None	None	No	No	1	Success	83
160	Female	41.42	OS	RGP, including night lenses, scleral lenses, hybrid	General practicioner	2015	July	8	4	Yes	No	0	PCR	Dart 1	No		Chlorhexidin+Brolene		Chlorhexidin 0,02%	103	Brolene 1%	103	Yes	14	Yes	31	No		None	None	No	No	Missing	Missing	104
161	Female	45.08	OD	Soft Lenses	Other ophthalmologist	2015	September	14	14	Yes	No	0	culture, PCR	Dart 1	No		Chlorhexidin+Brolene		Chlorhexidin 0,02%	113	Brolene 1%	113	Yes	18	No		No		None	None	No	No	1	Success	113
162	Female	15.91	OS	Soft Lenses	General practicioner	2015	October	12	5	No	No	0	PCR	Dart 2	No		Chlorhexidin+Brolene		Chlorhexidin 0,02%	122	Brolene 1%	122	Yes	32	No		No		None	None	No	No	1	Success	188
163	Female	69.26	OS	RGP, including night lenses, scleral lenses, hybrid	Other ophthalmologist	2015	November	35	23	Yes	Yes	4	PCR	Dart 1	No		Chlorhexidin+Brolene		Chlorhexidin 0,02%	111	Brolene 1%	86	No		No		No		None	None	No	No	1	Success	111
164	Female	52.85	OD	Soft Lenses	General practicioner	2015	December	3	8	No	Yes	8	PCR, biopsy	Dart 2	No		Chlorhexidin+Brolene		Chlorhexidin 0,02%	115	Brolene 1%	87	No		No		No			Yes: PKP	No	No	0	Failure	451
165	Female	58.69	ODS	RGP, including night lenses, scleral lenses, hybrid	General practicioner	2014	October	28	12	No	Yes	12	clinical course	Dart 2	Yes	Corynebacterium macginleyi	Chlorhexidin+Brolene		Chlorhexidin 0,02%	241	Brolene 1%	21	Yes	101	Yes	46	Yes		NSAID	None	No	No	1	Success	835
166	Male	48.69	OS	Soft Lenses	Other ophthalmologist	2015	July	11	35	Yes	Yes	30	clinical course, biopsy PA, PCR	Dart 3	No		Chlorhexidin+Brolene		Chlorhexidin 0,02%	282	Brolene 1%	120	No		Yes	42	Yes		None	Yes: PKP	No	No	1	Failure	570
167	Female	27.3	OD	RGP, including night lenses, scleral lenses, hybrid	Opticien/optometrist	2009	November	18	48	No	No	0	clinical course	Dart 3	No		Chlorhexidin+Brolene		Chlorhexidin 0,02%	111	Brolene 1%	189	Yes	38	Yes	69	Yes	140	None	None	No	No	1	Success	189
168	Female	38.51	OD	Soft Lenses	Other ophthalmologist	2013	April	9	18	Yes	Yes	11	clinical course, biopsy PA, PCR	Dart 3	Yes	HSV	Chlorhexidin+Brolene		Chlorhexidin 0,02%	214	Brolene 1%	11	Yes	595	Yes	58	Yes	587	NSAID	Yes: PKP	No	No	0	Failure	598
169	Female	44.38	OD	Contact lens NOS	General practicioner	2011	June	5	10	No	Yes	10	clinical course, PCR	Dart 2	No		Chlorhexidin+Brolene		Chlorhexidin 0,02%	356	Brolene 1%	80	Yes	69	Yes	35	No	0	None	None	No	No	1	Success	356
170	Female	13.85	OS	Soft Lenses	Other ophthalmologist	2010	July	14	74	Yes	Yes	74	confoscan, PCR	Dart 2	No		Chlorhexidin+Brolene		Chlorhexidin 0,02%	84	Brolene 1%	182	Yes	52	Yes	84	No	0	None	None	No	No	1	Success	84
171	Male	14.79	OD	Soft Lenses	General practicioner	2013	November	1	1	Yes	Yes	1	confoscan	Dart 2	No		Chlorhexidin+Brolene		Chlorhexidin 0,02%	78	Brolene 1%	8	Yes	16	Yes	4	Yes	74	None	None	No	No	1	Success	78
172	Female	43.96	OS	Soft Lenses	General practicioner	2013	Augustus	17	8	Yes	Yes	8	clinical course, PCR	Dart 1	No		Chlorhexidin+Brolene		Chlorhexidin 0,02%	17	Brolene 1%	17	Yes	17	No		No	0	None	None	No	No	1	Success	17
173	Female	45.48	ODS	RGP, including night lenses, scleral lenses, hybrid	Other ophthalmologist	2012	January	47	57	No	Yes	57	culture, PCR	Missing	No		Chlorhexidin+Brolene		Chlorhexidin 0,02%	75	Brolene 1%	11	No	139	No	38	Yes	790	None	None	No	No	1	Success	1024
174	Male	28.64	OS	Soft Lenses	General practicioner	2014	March	30	7	No	No	0	confoscan	Dart 2	No		Chlorhexidin+Brolene		Chlorhexidin 0,02%	202	Brolene 1%	80	No		Yes	140	No		None	None	No	No	1	Success	334
175	Male	25.65	OS	RGP, including night lenses, scleral lenses, hybrid	General practicioner	2014	April	5	13	Yes	Yes	13	PCR	Dart 1	No		Chlorhexidin+Brolene		Chlorhexidin 0,02%	222	Brolene 1%	96	Yes	109	Yes	153	No		None	None	No	No	1	Success	Missing
176	Female	38.22	OD	Soft Lenses	General practicioner	2015	March	4	19	Yes	Yes	7	confoscan, PCR	Dart 2	No		Chlorhexidin+Brolene		Chlorhexidin 0,02%	199	Brolene 1%	80	No		Yes	65	Yes		PCM	None	No	No	1	Success	366
177	Female	45.67	OD	Soft Lenses	General practicioner	2013	December	3	45	No	Yes	7	confoscan, PCR	Dart 2	No		Chlorhexidin+Brolene		Chlorhexidin 0,02%	242	Brolene 1%	144	No		Yes	106	No		None	None	No	No	1	Success	351
178	Male	59.26	OS	Soft Lenses	General practicioner	2015	April	21	224	Yes	Yes	213	clinical course, PCR	Dart 1	Yes	Corynebacterium	Chlorhexidin+Brolene		Chlorhexidin 0,02%	172	Brolene 1%	73	Yes	91	No		No		None	None	No	No	1	Success	396
179	Male	Missing	OD	Missing	Other ophthalmologist	Missing	Missing	Missing	Missing	Missing	Missing	Missing	missing	Missing	Missing		Chlorhexidin+Brolene		Chlorhexidin 0,02%	Missing	Missing	Missing	No		No		missing		Missing	Missing	Missing	Missing	Missing	Missing	Missing
180	Female	19.56	OS	Soft Lenses	Unknown	2012	April	0	30	Yes	No	0	PCR	Dart 2	No		Chlorhexidin+Brolene		Chlorhexidin 0,02%	192	Brolene 1%	192	Yes	68	No		Yes	183	None	None	No	No	1	Success	304
181	Male	27.78	OD	Soft Lenses	Other ophthalmologist	2011	July	3	0	No	No	0	culture, clinical course	Dart 3	No		Chlorhexidin+Brolene		Chlorhexidin 0,02%	70	Brolene 1%	70	Yes	12	No		No	0	PCM	None	No	No	1	Success	138
182	Female	20.08	OS	Soft Lenses	Self	2014	June	8	8	Yes	No	0	culture	Dart 1	No		Chlorhexidin+Brolene		Chlorhexidin 0,02%	168	Brolene 1%	14	No		Yes	77	Yes		PCM	None	No	No	1	Success	945
183	Female	51.44	OD	RGP, including night lenses, scleral lenses, hybrid	Other ophthalmologist	2009	June	14	22	No	No	0	culture, confoscan, clinical course	Dart 1	No		Chlorhexidin+Brolene		Chlorhexidin 0,02%	122	Brolene 1%	122	No	Missing	No		No	0	Missing	None	No	Missing	Missing	Missing	129
184	Male	Missing	OS	RGP, including night lenses, scleral lenses, hybrid	Opticien/optometrist	2010	July	37	33	Yes	No	0	culture, PCR	Dart 1	No		Chlorhexidin+Brolene		Chlorhexidin 0,02%	139	Brolene 1%	139	No	Missing	Yes	54	No	0	PCM	None	No	No	1	Success	282
185	Female	56.52	OD	Soft Lenses	Other ophthalmologist	2010	September	10	9	No	Yes	9	culture, confoscan, PCR	Dart 2	No		Chlorhexidin+Brolene		Chlorhexidin 0,02%	238	Brolene 1%	238	No	Missing	Yes	101	No	0	Opioids	Yes: PKP	No	Yes	1	Failure	971
186	Female	48.72	OD	RGP, including night lenses, scleral lenses, hybrid	Other ophthalmologist	2010	November	14	25	Yes	Yes	10	culture, confoscan, clinical course, PCR	Missing	No		Chlorhexidin+Brolene		Chlorhexidin 0,02%	122	Brolene 1%	122	Yes	Missing	No		No	0	Opioids	Yes: PKP	Yes	Yes	1	Failure	1020
187	Female	51	OD	Soft Lenses	Other ophthalmologist	2011	Missing	Missing	Missing	Yes	Missing	Missing	culture, clinical course, PCR	Dart 3	No		Chlorhexidin+Brolene		Chlorhexidin 0,02%	260	Brolene 1%	260	No	Missing	Yes	100	No	0	Opioids	Yes: PKP	Yes	No	0	Failure	334
188	Female	42.13	OS	Contact lens NOS	Other ophthalmologist	2011	May	Missing	32	No	Yes	32	culture, clinical course, PCR	Dart 1	No		Chlorhexidin+Brolene		Chlorhexidin 0,02%	299	Brolene 1%	153	Yes	Missing	No		No	0	None	None	No	No	1	Success	521
189	Female	65.33	OD	RGP, including night lenses, scleral lenses, hybrid	Other ophthalmologist	2011	June	Missing	47	Yes	Yes	42	PA PKPL, PCR	Dart 1	No		Chlorhexidin+Brolene		Chlorhexidin 0,02%	122	Brolene 1%	122	Yes	Missing	Yes		No	0	NSAID	None	Yes	No	0	Failure	1109
190	Male	26.66	OD	Soft Lenses	Other ophthalmologist	2011	September	2	10	Yes	Yes	10	confoscan, clinical course, PCR	Dart 1	No		Chlorhexidin+Brolene		Chlorhexidin 0,02%	315	Brolene 1%	122	Yes	Missing	Yes		No	0	Opioids	None	No	No	1	Success	223
191	Female	64.52	OS	Soft Lenses	Other ophthalmologist	2011	November	10	5	No	No	0	culture, clinical course, PA PKPL, PCR	Dart 3	No		Chlorhexidin+Brolene		Chlorhexidin 0,02%	122	Brolene 1%	122	Yes	Missing	Yes	30	No	0	Opioids	Yes: PKP	Yes	Yes	0	Failure	1045
192	Male	42.23	OS	RGP, including night lenses, scleral lenses, hybrid	Other ophthalmologist	2011	November	3	1	No	Missing	Missing	culture, clinical course, PCR	Dart 2	Yes	Pseudomonas	Chlorhexidin+Brolene		Chlorhexidin 0,02%	122	Brolene 1%	122	Yes	Missing	Yes		No	0	Missing	None	No	No	0	Failure	104
193	Female	68.4	OD	RGP, including night lenses, scleral lenses, hybrid	Other ophthalmologist	2011	April	2	62	No	Yes	42	culture, PCR	Dart 3	No		Chlorhexidin+Brolene		Chlorhexidin 0,02%	122	Brolene 1%	122	Yes	Missing	No		Yes	Missing	Opioids	Yes: PKP	Yes	Missing	0	Failure	353
194	Female	41.55	OS	Soft Lenses	Self	2012	June	5	10	Yes	No	0	culture, PCR	Dart 2	Yes	Fusarium	Chlorhexidin+Brolene		Chlorhexidin 0,02%	122	Brolene 1%	122	Yes	Missing	Yes		No	0	NSAID	None	No	No	1	Success	370
195	Female	54.21	OD	RGP, including night lenses, scleral lenses, hybrid	Other ophthalmologist	2012	July	30	26	No	No	0	culture, clinical course, PCR	Dart 2	No		Chlorhexidin+Brolene		Chlorhexidin 0,02%	122	Brolene 1%	122	Yes	Missing	Yes		No	0	Opioids	None	No	Missing	Missing	Missing	125
196	Female	53.74	OD	Soft Lenses	Other ophthalmologist	2012	Augustus	Missing	36	No	Yes	Missing	confoscan, PCR	Dart 1	No		Chlorhexidin+Brolene		Chlorhexidin 0,02%	122	Brolene 1%	122	No	Missing	Yes		No	0	Opioids	None	No	No	1	Success	484
197	Male	44.08	OS	Missing	Other ophthalmologist	2012	October	2	34	No	Yes	19	culture, PCR	Dart 1	No		Chlorhexidin+Brolene		Chlorhexidin 0,02%	122	Brolene 1%	122	Yes	Missing	Yes		No	0	Missing	Yes: PKP	No	Missing	1	Failure	466
198	Female	39.52	OS	Contact lens NOS	Other ophthalmologist	2012	October	10	23	Yes	Yes	23	culture, PCR	Dart 3	No		Chlorhexidin+Brolene		Chlorhexidin 0,02%	122	Brolene 1%	122	No	Missing	Yes		No	0	Opioids	Yes: PKP	Yes	Missing	0	Failure	759
199	Female	25.33	OS	Soft Lenses	Other ophthalmologist	2012	November	9	53	No	Yes	Missing	culture, confoscan, PCR	Dart 1	No		Chlorhexidin+Brolene		Chlorhexidin 0,02%	122	Brolene 1%	122	No	Missing	Yes	59	No	0	Opioids	None	No	No	1	Success	644
200	Female	36.84	OS	Soft Lenses	Other ophthalmologist	2013	February	0	51	Yes	Yes	20	culture, PCR	Dart 1	No		Chlorhexidin+Brolene		Chlorhexidin 0,02%	122	Brolene 1%	122	No	Missing	No		No	0	Missing	None	No	No	1	Success	322
201	Female	33.95	OS	Soft Lenses	Other ophthalmologist	2013	May	Missing	26	Yes	Yes	19	culture, PCR	Dart 1	No		Chlorhexidin+Brolene		Chlorhexidin 0,02%	122	Brolene 1%	122	No	Missing	Yes	61	No	0	Missing	None	No	No	1	Success	122
202	Female	17.01	OD	Soft Lenses	Other ophthalmologist	2013	July	35	50	Yes	Yes	43	culture, clinical course, PCR	Dart 2	No		Chlorhexidin+Brolene		Chlorhexidin 0,02%	122	Brolene 1%	122	No	Missing	Yes		No	0	Missing	None	No	Missing	0	Failure	154
203	Female	31.77	OD	Soft Lenses	Other ophthalmologist	2013	September	14	60	Yes	Yes	16	culture, clinical course, PA PKPL, PCR	Dart 2	No		Chlorhexidin+Brolene		Chlorhexidin 0,02%	283	Brolene 1%	122	No	Missing	Yes	41	No	0	Opioids	Yes: PKP	No	Missing	Missing	Failure	419
204	Male	18.38	OD	Soft Lenses	Other ophthalmologist	2013	October	Missing	55	Yes	No	0	culture, PCR	Dart 2	Yes	Pseudomonas	Chlorhexidin+Brolene		Chlorhexidin 0,02%	Missing	Brolene 1%	Missing	Yes	Missing	No		No	0	PCM	None	No	No	1	Success	266
205	Female	39.38	OS	Contact lens NOS	Other ophthalmologist	2013	September	Missing	106	Yes	Yes	90	confoscan, clinical course	Dart 2	No		Chlorhexidin+Brolene		Chlorhexidin 0,02%	122	Brolene 1%	74	No	Missing	No		No	0	None	None	No	No	1	Success	329
206	Female	55.61	OS	Soft Lenses	Other ophthalmologist	2014	October	30	34	Yes	Yes	30	clinical course	Dart 3	No		Chlorhexidin+Brolene		Chlorhexidin 0,02%	226	Brolene 1%	412	Yes	23	No		No	0	Missing	Yes: PKP	No	No	1	Failure	838
207	Female	54.01	OD	Soft Lenses	Other ophthalmologist	2015	September	10	0	No	Yes	7	culture	Dart 2	No		Chlorhexidin+Brolene		Chlorhexidin 0,02%	148	Brolene 1%	26	Yes	160	Yes	14	Yes		Opioids	Yes: PKP	Yes	No	0	Failure	491
208	Female	Missing	OD	Missing	Other ophthalmologist	2014	Missing	Missing	Missing	Missing	Missing	Missing	missing	Missing	Missing		Missing		Chlorhexidin 0,02%	Missing	Missing	Missing	No		No		No			Yes: PKP	No	Yes	0	Failure	Missing
209	Male	26.55	OS	Soft Lenses	Other ophthalmologist	2014	September	14	25	Yes	Yes	14	culture	Dart 2	No		Chlorhexidin+Brolene		Chlorhexidin 0,02%	166	Brolene 1%	150	Yes	6	No		No		None	None	No	No	0	Failure	304
210	Female	26.86	OD	Soft Lenses	Other ophthalmologist	2014	October	4	10	No	Yes	2	culture	Dart 2	Yes	HSV	Chlorhexidin+Brolene		Chlorhexidin 0,02%	129	Brolene 1%	68	Yes	13	No		Yes		Opioids	Yes: PKP	No	No	0	Failure	672
211	Male	35.33	OD	Soft Lenses	Other ophthalmologist	2015	February	0	81	No	No	0	clinical course, PCR	Dart 2	No		Chlorhexidin		Chlorhexidin 0,02%	97	None		Yes	103	No		No		Opioids	None	No	No	0	Failure	92
212	Female	27.18	OS	Soft Lenses	Other ophthalmologist	2014	Augustus	18	0	No	No	0	clinical course	Dart 2	No		Chlorhexidin+Brolene		Chlorhexidin 0,02%	Missing	Brolene 1%	Missing	Yes	11	Yes	10	No		NSAID	None	No	No	1	Success	92
213	Male	37.71	OS	Soft Lenses	Other ophthalmologist	2015	April	7	9	Yes	Yes	Missing	clinical course, PCR	Dart 3	No		Chlorhexidin+Brolene		Chlorhexidin 0,02%	409	Brolene 1%	30	Yes	59	No		Yes		NSAID	Yes: PKP	No	No	0	Failure	645
214	Male	57.27	OD	Soft Lenses	Other ophthalmologist	2015	December	13	7	Yes	Yes	5	confoscan, clinical course, culture	Dart 3	No		Chlorhexidin+Brolene		Chlorhexidin 0,02%	139	Brolene 1%	71	No		No		No		None	None	No	No	1	Success	244
215	Female	61	OD	RGP, including night lenses, scleral lenses, hybrid	Other ophthalmologist	2012	Missing	Missing	Missing	Yes	No	0	PCR	Dart 1	No		Brolene		None	Missing	Brolene 1%	Missing	Yes	58	No		No	0	NSAID	None	No	Missing	Missing	Missing	70
216	Female	69.67	OD	RGP, including night lenses, scleral lenses, hybrid	Other ophthalmologist	2012	March	21	30	Yes	Yes	Missing	confoscan, clinical course, cysten in CL vloeistof	Dart 1	No		Chlorhexidin+Brolene		Chlorhexidin 0,02%	Missing	Brolene 1%	Missing	No	Missing	No		No	0	NSAID	None	No	Missing	Missing	Missing	12
217	Male	17.54	OD	Soft Lenses	Other ophthalmologist	2013	June	30	85	Yes	Yes	10	PCR	Dart 1	No		Chlorhexidin		Chlorhexidin 0,02%	382	None		No	Missing	No		Yes	191	None	None	No	Missing	1	Success	382
218	Female	62.35	ODS	RGP, including night lenses, scleral lenses, hybrid	Other ophthalmologist	2015	July	19	7	No	Yes	19	confoscan, clinical course, PCR	Dart 3	No		Chlorhexidin		Chlorhexidin 0,02%	437	None		No		No		Yes		NSAID	Yes: PKP	No	Yes	1	Failure	651
219	Female	30.04	OD	Soft Lenses	Other ophthalmologist	2015	December	10	11	No	No	0	clinical course, PCR	Dart 2	Yes	Staph. epidermidis	Chlorhexidin		Chlorhexidin 0,02%	363	None		No		No		No		Missing	None	No	No	1	Success	163
220	Female	54.68	OS	Soft Lenses	Other ophthalmologist	2014	May	10	20	Yes	Yes	17	confoscan, clinical course, PCR	Dart 3	No		Chlorhexidin+Brolene		Chlorhexidin 0,02%	275	Brolene 1%	112	No		No		Yes		NSAID	Yes: PKP	No	No	1	Failure	1178
221	Male	22.41	OD	Soft Lenses	Other ophthalmologist	2015	December	61	7	No	No	0	PCR	Dart 3	No		Chlorhexidin		Chlorhexidin 0,02%	412	None		Yes	16	No		No		None	None	No	No	1	Success	602
222	Female	32.13	OD	Soft Lenses	Other ophthalmologist	2014	June	5	6	No	No	0	confoscan, clinical course, PCR	Dart 1	No		Chlorhexidin		Chlorhexidin 0,02%	282	None		Yes	85	No		No		None	None	No	No	1	Success	339
223	Male	26.48	OS	RGP, including night lenses, scleral lenses, hybrid	Other ophthalmologist	2015	July	7	7	Yes	No	0	clinical course, PCR	Dart 1	Yes	Kleb Oxytoca, Pseudomonas putida	Chlorhexidin		Chlorhexidin 0,02%	352	None		Yes	49	Yes		No		PCM	None	No	No	1	Success	Missing
224	Female	48.93	OD	RGP, including night lenses, scleral lenses, hybrid	Other ophthalmologist	2015	June	14	34	Yes	Yes	42	clinical course, PCR	Dart 1	No		Chlorhexidin		Chlorhexidin 0,02%	Missing	None		No		Yes		No		None	None	No	No	1	Success	Missing
